# Supplementary material for: Identification and validation of a locus for wheat maximum root length independent of parental reproductive environment
Source: Front Plant Sci. 2022 Sep 12;13:999414. doi: 10.3389/fpls.2022.999414 (PMC9511226; doi:10.3389/fpls.2022.999414)
Supplement: Supplementary Table 1 — Information of KASP makers applied in this research. [file Data_Sheet_1.xlsx]

## Sheet: Table S1
Table S1 Information of KASP makers applied in this research.
Makers	Primers	Sequences (5'-3')	TM (℃)
KASP-AX-111589572	F1	GAAGGTGACCAAGTTCATGCTCATTATGTAGGCGGTTGGATC	70.18
	F2	GAAGGTCGGAGTCAACGGATTCATTATGTAGGCGGTTGGATT	70.3
	R	TAGGAAAAAACCTTCATAGTCA	51.34
[1]. Liu, J., Tang, H., Qu, X., Liu, H., Li, C., Tu, Y., et al. (2020b). A novel, major, and validated QTL for the effective tiller number located on chromosome arm 1BL in bread wheat. Plant Mol. Biol. 104(1), 173-185. doi: 10.1007/s11103-020-01035-6.

## Sheet: Table S2
Table S2 Correlation coefficients of five test for maximum root length (MRL).
	T1	T2	T3	T4	T5
T1	1
T2	0.326*	1
T3	0.200*	0.189	1
T4	0.188	0.253*	0.420**	1
T5	0.342**	0.369**	0.451**	0.445**	1
* and ** represent significance at the 0.05 and 0.01 level;
T for test.

## Sheet: Table S3
Table S3 Epistasis QTLs for maximum root length (MRL).
Tests	Chromosome1	Position1	LeftMarker1	RightMarker1	Chromosome2	Position2	LeftMarker2	RightMarker2	LOD	PVE(%)	Add1	Add2	AddbyAdd
T4	2D	25	AX-108767381	AX-111722527	6D	120	AX-108978672	AX-110364778	5.2283	16.5613	-0.672	1.5711	-3.6622
T2	2B	25	AX-109548273	AX-109577269	2B	35	AX-109993116	AX-111178453	5.6987	22.0288	0.1057	-0.3949	-3.628
BLUP	5A	30	AX-109916689	AX-110006805	7A	0	AX-109910669	AX-111606970	5.617	18.8155	0.3919	0.1121	1.0378
LOD: LOD score caused by epistasis effects.
PVE: Phenotypic variation explained by epsitatic QTL effects;
Add1: Estimated additive effect of the first QTL;
Add2: Estimated additive effect of the second QTL;
AddbyAdd: Estimated additive by additive effect of QTL at the two scanning positions.

## Sheet: Table S4
Table S4 Comparison of the major QTL for maximum root length (MRL) identified in this study with previous studies.
QTL	Left marker information		Right marker information		References
	Physical position	ID	Physical position	ID
QMrl.saw -1A	N	D_3957354	N	N	Zheng, X., Wen, X., Qiao, L., Zhao, J., Zhang, X., Li, X., et al. (2019). A novel QTL QTrl.saw-2D.2 associated with the total root length identified by linkage and association analyses in wheat (Triticum aestivum L.). Planta 250(1), 129-143. doi: 10.1007/s00425-019-03154-x.
QRl-2A	64414189	AX-109366069	N	N	Luo, Q., Hu, P., Yang, G., Li, H., Liu, L., Wang, Z., et al. (2021). Mapping QTL for seedling morphological and physiological traits under normal and salt treatments in a RIL wheat population. Theor. Appl. Genet. 134(9), 2991-3011. doi: 10.1007/s00122-021-03872-5.
QMrl-2A.2	202858751	Xwmc632	N	Xwmc582	Kabir, M.R., Liu, G., Guan, P.F., Wang, F., Khan, A.A., Ni, Z.F., et al. (2015). Mapping QTLs associated with root traits using two different populations in wheat (Triticum aestivum L.). Euphytica 206(1), 175-190. doi: 10.1007/s10681-015-1495-z.
qMRL.CK-2B	6842567	Xgwm210	N	Xbarc1138.2	Ren Y, Qian Y, Xu Y, Zou C, Liu D, Zhao X, etal. (2017) Characterization of QTLs for Root Traits of Wheat Grown under Different Nitrogen and Phosphorus Supply Levels. Front. Plant Sci. 8:2096. doi: 10.3389/fpls.2017.02096
QRl-2B.1	12694669	AX-111606522	N	N	Luo, Q., Hu, P., Yang, G., Li, H., Liu, L., Wang, Z., et al. (2021). Mapping QTL for seedling morphological and physiological traits under normal and salt treatments in a RIL wheat population. Theor. Appl. Genet. 134(9), 2991-3011. doi: 10.1007/s00122-021-03872-6.
QMrl-2B.1	N	wPt-6627	9397037	AX-109815298	Fan, X., Zhang, W., Zhang, N., Chen, M., Zheng, S., Zhao, C., et al. (2018). Identification of QTL regions for seedling root traits and their effect on nitrogen use efficiency in wheat (Triticum aestivum L.). Theor. Appl. Genet. 131(12), 2677-2698. doi: 10.1007/s00122-018-3183-6.
Qrln.uwa.2DS	6842567	Xgwm210	N	Xbcd1562	Ayalew, H., Liu, H., and Yan, G. (2017). Identification and validation of root length QTLs for water stress resistance in hexaploid wheat (Titicum aestivum L.). Euphytica 213(6), 1-11. doi: 10.1007/s10681-017-1914-4.
QMrl.saw-3A	N	D_1100125	N	N	Zheng, X., Wen, X., Qiao, L., Zhao, J., Zhang, X., Li, X., et al. (2019). A novel QTL QTrl.saw-2D.2 associated with the total root length identified by linkage and association analyses in wheat (Triticum aestivum L.). Planta 250(1), 129-143. doi: 10.1007/s00425-019-03155-x.
Qse.sau-3D	13280716	wPt-73,344	10638720	wPt-667,315	Pu, Z., Pei, Y., Yang, J., Ma, J., Li, W., Liu, D., et al. (2018). A QTL located on chromosome 3D enhances the selenium concentration of wheat grain by improving phytoavailability and root structure. Plant Soil 425(1), 287-296. doi: 10.1007/s11104-017-3556-7.
QMrl.sicau-2SY-3D.2	368527013	AX-111589572	361449825	AX-109260274	This study
qMRL.4B.1	78782654	barc20	62710579	gwm368	Kadam, S., Singh, K., Shukla, S. et al. Genomic associations for drought tolerance on the short arm of wheat chromosome 4B. Funct Integr Genomics 12, 447–464 (2012). https://doi.org/10.1007/s10142-012-0276-1
QMrl-5B	N	Xgwm107	49912483	Xbarc216	Kabir, M.R., Liu, G., Guan, P.F., Wang, F., Khan, A.A., Ni, Z.F., et al. (2015). Mapping QTLs associated with root traits using two different populations in wheat (Triticum aestivum L.). Euphytica 206(1), 175-190. doi: 10.1007/s10681-015-1496-z.
QMRL.cgb-5D	34414805	Xgwm205.2	N	Xgwm68	Liu, X., Li, R., Chang, X., and Jing, R. (2013). Mapping QTLs for seedling root traits in a doubled haploid wheat population under different water regimes. Euphytica 189(1), 51-66. doi: 10.1007/s10681-012-0690-4.
QRL.caas-6AL	615118491	AX-86165298	616485436	AX-109431293	Yang, M., Wang, C., Hassan, M.A., Li, F., Xia, X., Shi, S., et al. (2021). QTL mapping of root traits in wheat under different phosphorus levels using hydroponic culture. BMC Genom. 22(1), 1-12. doi: 10.1186/s12864-021-07425-4.
QRL.caas-7AL	731898115	AX-109966788	742239521	AX-94819074	Yang, M., Wang, C., Hassan, M.A., Li, F., Xia, X., Shi, S., et al. (2021). QTL mapping of root traits in wheat under different phosphorus levels using hydroponic culture. BMC Genom. 22(1), 1-12. doi: 10.1186/s12864-021-07425-5.
QMrl.sicau-2SY-7A.2	652279528	AX-111610630	669736096	AX-110483331	This study
QMrl-7B	486955583	AX-89595949	489097943	AX-111067788	Fan, X., Zhang, W., Zhang, N., Chen, M., Zheng, S., Zhao, C., et al. (2018). Identification of QTL regions for seedling root traits and their effect on nitrogen use efficiency in wheat (Triticum aestivum L.). Theor. Appl. Genet. 131(12), 2677-2698. doi: 10.1007/s00122-018-3183-7.
QMrl.saw-7D	N	D_1107184	N	N	Zheng, X., Wen, X., Qiao, L., Zhao, J., Zhang, X., Li, X., et al. (2019). A novel QTL QTrl.saw-2D.2 associated with the total root length identified by linkage and association analyses in wheat (Triticum aestivum L.). Planta 250(1), 129-143. doi: 10.1007/s00425-019-03156-x.
Note:
N: Did not query for information of makers or physical location.

## Sheet: Table S5
Table S5 The annotation and expression pattern of genes in the interval of QMrl.sicau-2SY-3D.2.
Gene ID (CS v2.1)	Gene ID (CS v1.1)	Function description	Expression pattern (CS v1.1)
			root	stem	leaf	spike	grain
TraesCS3D03G0613600	TraesCS3D02G264800	ATP synthase subunit beta	28.64	21.3	3.95	16.33	15.95
TraesCS3D03G0602400	TraesCS3D02G258000	GDSL esterase/lipase	26.13	19.5	3.28	5.11	4.03
TraesCS3D03G0612000	TraesCS3D02G264000	Guanine nucleotide-binding protein beta subunit-like protein	18.57	12.85	5.27	10.72	8.86
TraesCS3D03G0608400	TraesCS3D02G261300	Serine/threonine-protein phosphatase	18.23	11.6	2.86	7.62	7.47
TraesCS3D03G0603700	TraesCS3D02G258900	Methyltransferase	15.25	6.31	1.91	0.59	1.88
TraesCS3D03G0613500	TraesCS3D02G264700	Microtubule-associated protein-like	13.77	9.64	1.35	5.55	3.83
TraesCS3D03G0603500	TraesCS3D02G258800	Core-2/I-branching beta-1	12.19	6.11	0.7	1.64	13.14
TraesCS3D03G0612400	TraesCS3D02G264200	Protein methyltransferase	12.06	9.18	1.62	4.13	4.57
TraesCS3D03G0613300	TraesCS3D02G264600	DUF4228 domain protein	11.63	12.85	0.73	0.76	0.91
TraesCS3D03G0608500	TraesCS3D02G261400	DNA repair helicase	9.61	6.64	1.29	4.25	5.33
TraesCS3D03G0609600	TraesCS3D02G262400	Alpha/beta-Hydrolases superfamily protein	8.16	5.28	0.7	3.67	4.52
TraesCS3D03G0611300	TraesCS3D02G263400	Regulator of Vps4 activity in the MVB pathway protein	7.22	5.34	1.01	4.35	4.14
TraesCS3D03G0602600	TraesCS3D02G258200	ABC transporter B family-like protein	6.05	4.02	2.39	0.18	0.09
TraesCS3D03G0609800	TraesCS3D02G262600	Zinc finger protein-like	5.05	2.05	0.32	0.8	1.21
TraesCS3D03G0611500	TraesCS3D02G263600	serine/arginine-rich splicing factor	4.43	2.45	0.53	1.16	4.6
TraesCS3D03G0606600	TraesCS3D02G260200	Arginine/serine-rich splicing factor	3.93	3.78	2.65	2.41	10.37
TraesCS3D03G0603800	TraesCS3D02G259000	ENTH/ANTH/VHS superfamily protein	3.88	7.19	0.71	1.83	1
TraesCS3D03G0611100	TraesCS3D02G263200	Alpha/beta-Hydrolases superfamily protein	3.84	1.86	0.17	0.69	0.37
TraesCS3D03G0605300	TraesCS3D02G259800	Threonine synthase	3.79	2.66	3.83	1.06	3.7
TraesCS3D03G0605100	TraesCS3D02G259700	Peptidyl-tRNA hydrolase	3.7	3.41	3.98	1.22	2.41
TraesCS3D03G0608900	TraesCS3D02G261500	Phosphopantetheine adenylyltransferase	3.21	2.36	1.22	1.36	1.62
TraesCS3D03G0604500	TraesCS3D02G259300	Symplekin	2.8	2.21	0.62	1.8	1.86
TraesCS3D03G0604400	TraesCS3D02G259200	Rotundifolia-like protein	2.65	0	0	0.74	0
TraesCS3D03G0607700	TraesCS3D02G260800	alpha/beta hydrolase family protein	2.5	1.68	0.33	1.41	3.05
TraesCS3D03G0607200	TraesCS3D02G260700	RING/U-box superfamily protein	2.44	1.44	0.18	0.52	0.19
TraesCS3D03G0610100	TraesCS3D02G262900	DUF1639 family protein	2.12	1.3	0.55	0.38	1.02
TraesCS3D03G0604800	TraesCS3D02G259400	Ribosome biogenesis ERB1	1.87	1.28	0.2	0.65	0.9
TraesCS3D03G0606700	TraesCS3D02G260300	Chitinase	1.84	0.64	0.54	1.25	0.99
TraesCS3D03G0603100	TraesCS3D02G258500	Farnesyl diphosphate synthase	1.73	1.82	1.96	0.24	4.85
TraesCS3D03G0612300	TraesCS3D02G264100	RING/FYVE/PHD zinc finger superfamily protein	1.67	0.76	0.39	0.24	0.34
TraesCS3D03G0602700	TraesCS3D02G258300	ABC transporter B family protein	1.61	6.74	0.94	0.53	0.08
TraesCS3D03G0609500	TraesCS3D02G262200	Wall-associated receptor-like kinase	1.45	1.19	0.47	0.44	0.89
TraesCS3D03G0602100	TraesCS3D02G257900	ABC transporter B family protein	1.23	0.63	0.18	0.08	0.1
TraesCS3D03G0606400	TraesCS3D02G260100	AP2/B3 transcription factor family protein	1.12	0.48	0.06	0.23	0.28
TraesCS3D03G0611700	TraesCS3D02G263800	F-box protein	0.98	0.83	0.49	1.4	1.03
TraesCS3D03G0614100	TraesCS3D02G265000	DNA ligase	0.97	0.9	0.24	0.79	0.38
TraesCS3D03G0609300	TraesCS3D02G262000	Receptor-like kinase	0.92	0.32	0.14	0.07	0.12
TraesCS3D03G0608300	TraesCS3D02G261200	Disintegrin and metalloproteinase domain-containing protein 25	0.81	0.57	0.1	0.81	0.46
TraesCS3D03G0609000	TraesCS3D02G261600	Lipid transfer protein	0.7	0.23	0	0	0
TraesCS3D03G0611600	TraesCS3D02G263700	Methionyl-tRNA formyltransferase	0.66	0.87	0.63	0.18	0.24
TraesCS3D03G0603000	TraesCS3D02G258400	1-aminocyclopropane-1-carboxylate deaminase/D-cysteine desulfhydrase	0.37	0.46	0.46	0.28	0.77
TraesCS3D03G0612900	TraesCS3D02G264300	Glycosyltransferase	0.33	0.19	0.06	0.23	0.31
TraesCS3D03G0610600	TraesCS3D02G263000	tRNA dimethylallyltransferase	0.3	0.28	0.01	0.03	0
TraesCS3D03G0606900	TraesCS3D02G260500	Chitinase	0.29	0.21	0.15	1.2	0.54
TraesCS3D03G0604900	TraesCS3D02G259500	Receptor-like protein kinase	0.27	0.18	0	0	0.19
TraesCS3D03G0613000	TraesCS3D02G264400	DUF4228 domain protein	0.23	0.6	0.08	0.18	0.06
TraesCS3D03G0609700	TraesCS3D02G262500	Protein FAM204A	0.19	0.07	0	0.03	0
TraesCS3D03G0609900	TraesCS3D02G262700	DUF1639 family protein	0.18	0.22	0	0.07	0.1
TraesCS3D03G0605000	TraesCS3D02G259600	Receptor-like protein kinase	0.16	0.03	0.02	0.02	0.06
TraesCS3D03G0614000	TraesCS3D02G264900	ATP-dependent RNA helicase	0.11	0.08	0.03	0.13	0.14
TraesCS3D03G0613200	TraesCS3D02G264500	DUF4228 domain protein	0.1	0.27	0.01	0	0.05
TraesCS3D03G0608100	TraesCS3D02G261100	Glutathione S-transferase	0.06	0.24	0.03	0.04	0.04
TraesCS3D03G0609200	TraesCS3D02G261800	Receptor-like kinase	0.04	0.49	0.19	0.09	0.3
TraesCS3D03G0606800	TraesCS3D02G260400	Lipid phosphate phosphatase-like protein	0.01	0.02	0.02	0.21	0.1
TraesCS3D03G0609100	TraesCS3D02G261700	Protein kinase family protein	0.01	0.02	0.02	0.01	0.05
TraesCS3D03G0602500	TraesCS3D02G258100	ABC transporter B family protein	0	0	0.01	0.01	0
TraesCS3D03G0604000	TraesCS3D02G259100	Rotundifolia-like protein	0	0	0	0	0
TraesCS3D03G0605400	TraesCS3D02G259900	RING/U-box superfamily protein	0	0	0	0.19	0.02
TraesCS3D03G0607000	TraesCS3D02G260600	Hydroxyproline-rich glycoprotein family protein	0	0	0	0	0
TraesCS3D03G0607900	TraesCS3D02G261000	Protein PLASTID MOVEMENT IMPAIRED 2	0	0.19	0.77	0.11	0.08
TraesCS3D03G0609400	TraesCS3D02G262100	Callose synthase 11	0	0	0	0	0
TraesCS3D03G0610000	TraesCS3D02G262800	70 kDa heat shock protein	0	0.02	0	0.01	0
TraesCS3D03G0610800	TraesCS3D02G263100	Heat shock protein 70 (Hsp 70) family protein	0	0	0	0	0
TraesCS3D03G0611200	TraesCS3D02G263300	B-block-binding subunit of TFIIIC protein	0	0	0	0.02	0.73
TraesCS3D03G0611400	TraesCS3D02G263500	Epidermal growth factor receptor substrate 15	0	0.16	0	0.34	0.3
TraesCS3D03G0611900	TraesCS3D02G263900	Adenylate cyclase	0	0	0	0	0
References:
[1] Zhu, T., Wang, L., Rimbert, H., Rodriguez, J.C., Deal, K.R., De Oliveira, R., et al. (2021). Optical maps refine the bread wheat Triticum aestivum cv. Chinese Spring genome assembly. The Plant Journal 107(1), 303-314. doi: https://doi.org/10.1111/tpj.15289.
[2] Ma, S., Wang, M., Wu, J., Guo, W., Chen, Y., Li, G., et al. (2021). WheatOmics: A platform combining multiple omics data to accelerate functional genomics studies in wheat. Mol Plant 14(12), 1965-1968. doi: 10.1016/j.molp.2021.10.006.
[3] IWGSC (2014). A chromosome-based draft sequence of the hexaploid bread wheat (Triticum aestivum) genome. Science 345(6194), 1251788.
